# Supplementary material for: The SAV1322 gene from Staphylococcus aureus: genomic and proteomic approaches to identification and characterization of gene function
Source: BMC Microbiol. 2016 Sep 6;16(1):206. doi: 10.1186/s12866-016-0824-2 (PMC5013637; doi:10.1186/s12866-016-0824-2)
Supplement: Additional file 3: — List of probes for microarray. (XLSX 58 kb) [file 12866_2016_824_MOESM3_ESM.xlsx]

## Sheet: Sheet1
NC_002745.2 (NCBI)
N315 ORF no.	Gene	Description
Heat shock proteins, chaperones, and proteases
SA0480	ctsR	class III stress gene repressor
SA0481	mcsA	modulator of CtsR repression
SA0482	mcsB	modulator of CtsR repression
SA0483	clpC	Clp ATPase
SA0835	clpB	Clp ATPase
SA0723	clpP	ATP-dependent Clp protease
SA1411	hrcA	heat-inducible transcriptional repressor
SA1410	grpE	GrpE
SA1409	dnaK	DnaK
SA1408	dnaJ	DnaJ
SA1407	prmA	ribosomal protein L11 methyltransferase
SA1836	groEL	GroEL
SA1837	groES	GroES
SA0879	htrA	serine protease HtrA-like
SA2175		heat shock protein Hsp20
SA1499	tig	trigger factor
SA1096	clpQ	ATP-dependent protease HslV
SA1097	clpY	ATP-dependent protease HslU
SA1498	clpX	Clp ATPase
SA2336	clpL	Clp ATPase
SA1549	htrA	heatshock protein homolog, similar to serine proteinase
SigmaB operon
SA1869	sigB	sigma factor B
SA1870	rsbW	anti-sigmaB factor
SA1871	rsbV	anti-sigmaB factor antagonist
SA1872	rsbU	sigmaB regulation protein
(p)ppGpp and inorganic polyphosphate synthesis
SA2297		GTP-pyrophosphokinase RelA/SpoT domain protein
SA0865	ppkM	Probable inorganic polyphosphate/ATP-NAD kinase
SA2027	adk	adenylate kinase
SA1735	ppaC	manganese-dependent inorganic pyrophosphatase
Cold shock regulon
SA2494	cspB	cold shock protein
SA1234	cspA	major cold shock protein CspA
Cell wall stress stimulon
SA1194	msrA1	peptide methionine sulfoxide reductase MsrA 1
SA1195	msrR	peptide methionine sulfoxide reductase regulator MsrR
SA1256	msrB	peptide methionine sulfoxide reductase MsrB
SA1257	msrA2	peptide methionine sulfoxide reductase MsrA 2
SA1659	prsA	peptidyl-prolyl cis/trans isomerase homolog, foldase protein PrsA precursor
Osmolarity/Intracellular trafficking and secretion
SA1879	kdpC	probable potassium-transporting ATPase C chain
SA1880	kdpB	probable potassium-transporting ATPase B chain
SA1881	kdpA	probable potassium-transporting ATPase A chain
SA1882	kdpD	sensor protein KdpD
SA1883	kdpE	KDP operon transcriptional regulatory protein KdpE
SA2237	opuCA	glycine betaine/carnitine/choline ABC transporter OpuCA
SA2236	opuCB	amino acid permease
SA2235	opuCC	glycine betaine/carnitine/choline ABC transporter OpuCC
SA2234	opuCD	glycine betaine/carnitine/choline ABC transporter OpuCD
SA0678	opuBB	glycine betaine/carnitine/choline ATP-binding ABC transport protein
SA0531	proP	Proline betaine transporter
SA1718	putP	high affinity proline permease
SA2408	cudT	choline transporter
SA1183	opuD	glycine betaine transporter
SA2405	betA	choline dehydrogenase
SA2406	gbsA	glycine betaine aldehyde dehydrogenase GbsA
SA0826	spsB	type-1 signal peptidase 1B
SA0825	spsA	type-1 siganal peptidase
Oxidative response
SA1382	sodA	superoxide dismutase SodA
SA0128	sodM	superoxide dismutase
SA1170	katA	Catalase
SA1146	bsaA	glutathione peroxidase
SA1535	tpx	Probable thiol peroxidase
SA0365	ahpF	alkyl hydroperoxide reductase subunit F
SA0366	ahpC	alkyl hydroperoxide reductase subunit C
SA0992	trxA	thioredoxin
Inorganic ion transport and metabolism
Iron
SA0977	isdA	Iron-regulated surface determinant protein A precursor
SA0976	isdB	Iron-regulated surface determinant protein B precursor, LPXTG-motif cell wall protein
SA0981	isdF	Iron transport permease protein
SA2079	fhuD2	hydroxamate siderophore-binding lipoprotein
SA0231	hmp	flavohemoprotein
SA1329	fur	ferric uptake regulation protein
SA1315	fer	ferredoxin
SA1678	perR	peroxide operon regulator
SA0688		ferrichrome ABC transporter permease
SA0691		Ferrichrome ABC transporter
SA0109	sirC	iron compound ABC transporter
SA0110	sirB	iron compound ABC transporter
SA0111	sirA	iron compound ABC transporter
SA0217		iron compound ABC transporter
Zinc
SA1383	zur	Zinc-specific metalloregulator
SA1384	mreB	ABC transporter permease protein
SA1385	mreA	ABC transporter ATP-binding protein
SA1947	czrA	transcriptional regulator
SA1948	czrB	cation (Zn) efflux family protein
Manganese
SA0590	mntR	Manganese-dependent transcriptional repressor
SA0589	mntA	ABC-type transporter
SA0588	mntB	ion (chelated) ABC-transporter, permease protein
SA0587	mntC	metal binding protein
SA0956	mntH	probable manganese transport protein MntH
Cobalt
SA1745		ABC transporter involved in cobalt transport
SA1747		ABC transporter involved in cobalt transport
SA2475		Cobalt transport protein
Nickel
SA2489	nixA	High-affinity nickel-transporter
Copper
SA2344	copA	copper-transporting ATPase (efflux)
Phosphate, phosphonate
SA0100		Na/Pi-cotransporter II-related protein
SA0135		Phosphonate ABC transport permease
SA0137	phnC	Phosphonates import ATP-binding protein PhnC
SA1217		phosphate uptake regulator, PhoU
Nitrate
SA0166		hypothetical protein, similar to nitrate transporter
SA0774		ABC transporter ATP-binding protein homolg
SA0775		FeS assembly protein SufD
SA0776		amminotransferase NifS homolog
SA0777		similar to nitrogen fixation protein NifU
SA0778	sufB	FeS assembly protein SufB
SA0779		hypothetical protein
SA0819	gudB	NAD-specific glutamate dehydrogenase
SA1241		similar to nitric-oxide reductase
SA1310	ansA	probable L-asparaginase
Cobalt
SA0927		cobalt transport protein
other inorganic
SA1016		tellurite resistance protein
SA2228		Na+/H+ antiporter
Energy metabolism
Glycolysis/gluconeogenesis
SA0726	gapR	glycolytic operon regulator
SA2204	gpmA	BPG-dependent phosphoglyceromutase
SA0963	pycA	pyruvate carboxylase
SA1377	glcK	glucokinase
SA0823	pgi	glucose-6-phosphate isomerase A
SA1521	pfkA	6-phosphofructokinase
SA2399	fda	aldolase
SA1927	fbaA	fructose-bisphosphate aldolase
SA0727	gap	glyceraldehyde-3-phosphate dehydrogenase
SA0728	pgk	phosphoglycerate kinase
SA0729	tpiA	triosephosphate isomerase
SA0730	gpml	BPG-independent phosphoglyceromutase
SA0731	eno	enolase
SA1520	pykA	pyruvate kinase
SA2304	fbp	fructose-bisphosphatase
SA0758	fruK	glycolysis/ gluconeogenesis
SA0966	pgi	glucose-6-phosphate isomerase
Pentose phosphate cycle
SA0510	araB	D ribulokinase
SA1336	zwf	glucose-6-phosphate 1-dehydrogenase
SA1342	gnd	phosphogluconate dehydrogenase (decarboxylating)
SA1177	tkt	transketolase
Pyruvate
SA0943-1	pdhA	pyruvate dehydrogenase E1 component alpha subunit
SA0944	pdhB	pyruvate dehydrogenase E1 component beta subunit
SA0945	pdhC	dihydrolipoyl acetyltransferase (pyruvate dehydrogenase)
SA0946	pdhD	dihydrolipoyl dehydrogenase (pyruvate dehydrogenase)
TCA cycle
SA0937	cydA	Cytochrome D ubiquinol oxidase, subunit I
SA1184	citB	aconitate hydratase
SA1245	odhA	2-oxoglutarate dehydrogenase E1
SA1088	sucC	succinyl-CoA synthetase, beta subunit
SA1089	sucD	succinyl-CoA synthetase, alpha subunit
SA0994	sdhC	succinate dehydrogenase cytochrome b-558
SA0995	sdhA	succinate dehydrogenase flavoprotein subunit
SA0996	sdhB	succinate dehydrogenase iron-sulfur protein subunit
SA1669	citG	fumarate hydratase, class-II
SA1524		malate dehydrogenase
SA2155	mqo1	probable malate:quinone-oxidoreductase
SA2400	mqo2	malate:quinone oxidoreductase
SA0938	cydB	Cytochrome D ubiquinol oxidase, subunit II
SA1518	citZ	citrate synthase II
SA1517	citC	isocitrate dehyrogenase
SA1244	odhB	dihydrolipoamide succinyltransferase
SA1131		similar to 2-oxoacid ferredoxin oxidoreductase, alpha subunit
SA1132		similar to 3-oxoacid ferredoxin oxidoreductase, beta subunit
SA1349		dihydrolipoamide dehydrogenase
SA1609	pckA	phosphoenolpyruvate carboxykinase
ATP-proton motive force interconversion
SA1904	atpC	FoF1-ATP synthase epsilon subunit
SA1905	atpD	ATP synthase beta chain
SA1906	atpG	ATP synthase gamma chain
SA1907	atpA	ATP synthase alpha chain
SA1908	atpH	ATP synthase delta chain
SA1909	atpF	ATP synthase B chain
SA1910	atpE	ATP synthase C chain
SA1911	atpB	ATP synthase A chain
Fermentation
SA0232	ldhA	L-lactate dehydrogenase 1
SA2395	ldhB	L-lactate dehydrogenase 2
SA0143	adhE	alcohol-acetaldehyde dehydrogenase
SA0562	adh1	alcohol dehydrogenase I
SA2312	ddh	D-lactate dehydrogenase
SA0218	pflB	formate acetyltransferase
SA0219	pflA	formate acetyltransferase activating enzyme
SA1736	aldH	aldehyde dehydrogenase
SA0122	butA	acetoin (diacetyl) reductase
SA1988		zinc-type alcohol dehydrogenase-like protein
Nitrate/nitrite reduction
SA2176	narK	nitrite extrusion protein
SA2182	narI	nitrate reductase gamma chain
SA2183	narJ	nitrate reductase complex
SA2184	narH	nitrate reductase beta chain NarH
SA2185	narG	respiratory nitrate reductase alpha chain
SA0171	fdh	NAD-dependent formate dehydrogenase
SA2191	nirC	formate/nitrite transporter
SA0293		formate/nitrite transporter
SA1730	nos	nitric oxide synthase oxygenase
SA2187	nasE	assimilatory nitrite reductase
SA1141	glpK	glycerol kinse
SA0301		formate/nitrite transporter
SA0312		hypothetical protein, similar to alkanal monooxygenase alpha chain
SA0969		hypothetical protein, similar to glycerophosphoryl diester phosphodiesterase
SA1236		conserved hypothetical protein
SA2156		L-lactate permease
Nucleotide transport and metabolism
purine metabolism
SA0016	purA	adenylosuccinate synthase
SA0373	xprT	xanthine permease
SA0374	pbuX	xanthine phophoribosyltransfease
SA0375	guaB	inositol-monophosphate dehydrogenase
SA0376	guaA	GMP synthase (glutamine hydrolyzing)
SA0468		hypoxanthine-guanine phosphoribosyltransferase homologue
SA0916		phosphoribosylaminoimidazole carboxylase, catalytic subunit
SA0917	purK	phosphoribosylaminoimidazole carboxylase carbon dioxide fixation chain PurK homolg
SA0918	purC	phosphoribosylaminoimidazole-succinocarboxamide synthase
SA0919	purS	phosphoribosylformylglycinamidine synthetase PurS
SA0920	purQ	phosphoribosylformylglycinamidine synthase I PurQ
SA0921	purL	phosphoribosylformylglycinamidine synthetase PurL
SA0922	purF	phosphoribosylpyrophosphate amidotransferase PurF
SA0923	purM	phosphoribosylformylglycinamidine cyclo-ligase PurM
SA0924	purN	phosphoribosylglycinamide formyltransferase
SA0925	purH	bifunctional purine biosynthesis protein PurH
SA0926	purD	phosphoribosylamine--glycine ligase PurD
SA1052	gmk	guanylate kinase homolg
SA1172	guaC	GMP reductase, GMP to IMP
SA1173		conserved hypothetical protein
SA1461	apt	adenine phosphoribosyl transferase
pyrimidine metabolism
SA0440	tmk	thymidylate kinase homolog
SA0719	trxB	thioredoxine reductase
SA1041	pyrR	pyrimidine operon repressor chainA
SA1042	pyrP	uracil permease
SA1043	pyrB	aspartate transcarbamoylase chain A
SA1044	pyrC	dihydroorotase
SA1045	pyrAA	carbamoyl-phosphate synthase small chain
SA1046	pyrAB	carbamoyl-phosphate synthase large chain
SA1047	pyrF	orotidine-5-phosphate decarboxylase
SA1048	pyrE	orotate phosphoribosyltransferase
SA1049		hypothetical protein
SA1439	udk	uridine kinase
SA2375	pyrD	dihydroorotate dehydrogenase 2
SA0454	purR	Pur operon repressor
SA0917	purK	phosphoribosylaminoimidazole carboxylase ATPase subunit
SA1724	purB	adenylosuccinate lyase
SA1301	ndk	nucleoside diphosphate kinase
SA1940	deoD	purine nucleoside phosphorylase
SA0514		deoxynucleoside kinase
SA0515		deoxynucleoside kinase
SA2409	nrdG	Anaerobic ribonucleotide reductase
SA2410	nrdD	Anaerobic ribonucleotide reductase
SA1929	ctrA	CTP synthase
SA1938	pdp	pyrimidine nucleoside phosphorylase
SA0685	nrdI	ribonucleotide reductase function
SA0686	nrdE	ribonucleoside diphosphate reductase major subunit
SA0687	nrdF	ribonucleoside-diphosphate reductase minor subunit
SA0131	pnp	purine nucleoside phosphorylase
SA0134	drm/deoB	phosphopentomutase
SA0479	nupC	pyrimidine nucleoside transport protein
SA0600		Pyrimidine nucleoside transporter
SA2242		xanthine/uracil permease family protein
SA1371	guaC	GMP reductase
SA0022		hypothetical protein, similar to 5'-nucleotidase
Protein synthesis
tRNA aminoacylation
SA1446	alaS	alanyl-tRNA synthetase
SA1456	aspS	aspartyl-tRNA synthetase
SA1394	glyS	glycyl-tRNA synthetase
SA1457	hisS	histidyl-tRNA synthetase
SA1036	ileS	Ile-tRNA synthetase
SA1579	leuS	leucyl-tRNA synthetase
SA0985	pheS	Phe-tRNA synthetase alpha chain
SA0986	pheT	Phe-tRNA synthetase beta chain
SA0009	serS	seryl-tRNA synthetase
SA1506	thrS	threonyl-tRNA synthetase 1
SA0855	trpS	tryptophanyl-tRNA synthetase
SA1550	tyrS	tyrosyl-tRNA synthetase
SA1488	valS	valine-tRNA ligase
SA0564	argS	arginyl-tRNA synthetase
SA1287	asnS	asparaginyl-tRNA synthetase
SA0475	lysS	lysyl-tRNA synthetase
SA0448	metS	methionyl-tRNA synthetase
SA1106	proS	proline-tRNA ligase
SA0486	gltX	glutamyl-tRNA synthetase
SA1059	fmt	methionyl-tRNA formyltransferase
SA0488	cysS	cysteinyl-tRNA synthetase
Ribosomal units
SA1404	rpsU	30 ribosomal protein S21
SA0503	rpsL	30S ribosomal protein S12
SA1081	rpsP	30S ribosomal protein S16
SA0354	rpsR	30S ribosomal protein S18
SA2043	rpsS	30S ribosomal protein S19
SA0352	rpsF	30S ribosomal protein S6
SA0504	rpsG	30S ribosomal protein S7
SA1116	rpsO	30Sribosomal protein S15
SA0498	rplL	50 ribosomal protein L7/L12
SA0496	rplA	50S ribosomal protein L1
SA0497	rplJ	50S ribosomal protein L10
SA0495	rplK	50S ribosomal protein L11
SA1084	rplS	50S ribosomal protein L19
SA0459	rplY	50S ribosomal protein L25
SA1067	rpmB	50S ribosomal protein L28
Translation factors/ post-translational modification
SA0959		GTP-binding elongation factor homologue
SA0877	prfC	peptide chain release factor 3
SA2026	infA	translation initiation factor IF-1
SA1112	infB	translation initiation factor IF-2
SA1504	infC	translation initiation factor IF-3 infC
SA0506	tuf	translational elongation factor Tu
SA1100	tsf	elongation factor Ts
SA0505	fus	translational elongation factor G
SA1359	efp	translation elongation factor EF-P
SA1920	prfA	peptide chain release factor 1
SA0709	prfB	peptide chain release factor 2
SA1102	frr	ribosome recycling factor
SA0755		putative hydroperoxide resistance protein
Transporters and efflux pumps
ATP-binding cassette super family
SA0541		amino acid permease
SA1270		Amino acid permease
SA1519	aapA	D-serine/D-alanine/glycine transporter
SA2172	gltT	proton/sodium-glutamate symport protein
SA0420	metN1	methionine import ATP-binding protein MetN1
SA0421		ABC transporter
SA0769	metN2	methionine import ATP-binding protein MetN2
SA0770		ABC transporter
SA0639	graA	ABC-transport system involved in cytochrome bd biosynthesis
SA2251	opp-1F	oligopeptide transporter putative ATPase domain
SA2252	opp-1D	oligopeptide transporter putative ATPase domain
SA2253	opp-1C	oligopeptide transporter putative membrane permease domain
SA2254	opp-1B	oligopeptide transporter putative membrane permease domain
SA2255	opp-1A	oligopeptide transporter putative substrate binding domain
SA0845	oppB	oligopeptide transport system permease protein
SA0846		oligopeptide ABC transporter permease protein
SA0851		Oligopeptide/dipeptide ABC transporter, ATPase subunit
SA0690		ABC transporter, ATP-binding protein
SA0852	appF	Oligopeptide transporter, ATP-binding protein
SA0928		ABC transporter
Secondary transporter
SA1269	norB	efflux pump NorB
SA0650	norA	quinolone resistance protein NorA
SA0323	mepA	Multidrug export protein MepA
SA0132	tet38	efflux pump Tet38
Amino acid metabolism
Urea and arginine metabolism
SA1351	ahrC	arginine repressor
SA2425	arcC	carbamate kinase
SA2426	arcD	arginine/ornithine antiporter
SA2427	arcB	ornithine transcarbamoylase
SA2428	arcA	arginine deiminase
SA2429		similar to arginine repressor
SA1013	arcC1	carbamate kinase (L-Arg degradation)
SA2082	ureA	urease gamma subunit
SA2083	ureB	urease beta subunit
SA2084	ureC	urease alpha subunit
SA2085	ureE	urease accessory protein UreE
SA2086	ureF	urease accessory protein UreF
SA2087	ureG	urease accessory protein UreG
SA2088	ureD	urease accessory protein UreD
SA0822	argG	argininosuccinate synthase
SA0821	argH	argininosuccinate lyase
SA0175		conserved hypothetical protein
SA0176		similar to N-acetylglutamate 5-phosphotransferase
SA0177	argJ	arginine biosynthesis bifunctional protein homolog
Aromatic family
SA1368	aroK	shikimate kinase
SA1731		prephenate dehydratase
SA1200	trpG	Anthranilate synthase component II
SA1204	trpB	tryptophan synthase beta chain
SA1202	trpC	indole-3-glycerol phosphate synthase
SA1201	trpD	anthranilate phosphoribosyltransferase
SA1203	trpF	phosphoribosylanthranilate isomerase
Aspartate family
SA2258		probable diaminopimelate epimerase-like protein
SA1271	tdcB	threonine dehydratase
SA1226	asd	aspartate semialdehyde dehydrogenase
SA1227	dapA	dihydrodipicolinate synthase
SA1228	dapB	dihydrodipicolinate reductase
SA1229	dapD	tetrahydrodipicolinate acetyltransferase
SA1225	lysC	aspartokinase II
SA1505	lysP	lysine-specific permease
SA0011		putative homoserine O-acetyltransferase
SA1608	metK	S-adenosylmethionine synthetase
Glutamate family
SA1149	glnR	glutamine synthetase repressor
SA1150	glnA	glutamine-ammonia ligase
SA0429	gltC	transcription activator of glutamate synthase operon
SA0430	gltB	glutamate synthase, large subunit
SA0431	gltD	NADH-glutamate synthase small subunit
Histidine
SA0679	hisC	histidinol-phosphate aminotransferase
Branched chain amino acids family
SA1272	ald1	alanine dehydrogenase
SA1346	bmfBB	branched-chain alpha-keto acid dehydrogenase E2
SA1347	bfmBAB	branched-chain alpha-keto acid dehydrogenase E1
SA1348	bfmBAA	branched-chain alpha-keto acid dehydrogenase E1
SA1864	leuC	3-isopropylmalate dehydratase large subunit
SA1862	leuA	2-isopropylmalate synthase
SA1863	leuB	3-isopropylmalate dehydrogenase
Serine family
SA1915	glyA	serine hydroxymethyl transferase
SA0487	cysE	serine acetyl transferase putative
SA0010	azlC	putative amino acid permease
SA0178	argC	acetylglutamate semialdehyde dehydrogenase
SA0179		ornithine amnotransferase
SA0180	brnQ	branched-chain amino acid permease
SA2135	gltS	sodium/glutamate symporter
Transport and metabolism
Amino acid transport and metabolism
SA0008	hutH	histidine ammonia-lyse
SA0953	potD	Spermidine/putrescine-binding protein precursor homologue
SA1166	thrB	homoserine kinase homologue
SA1165	thrC	Threnone synthase
SA2340	gltS	sodium,glutamate symporter
SA1674		glutamate ABC transporter ARP-binding protein
SA1675		glutamate ABC transporter
SA0418	cysM	cysteine synthase homologue
SA0199	oppB	peptide ABC transporter
SA0668	pabA	anthranilate/para-aminobenzoate synthase
SA0200		peptide ABC transporter
Oligopeptide transporter
SA1211	opp-2F
SA0847	oppD	oligopeptide transport system ATP-binding protein OppD homologue
SA0848	oppF	oligopeptide transport system ATP-binding protein OppF homologue
Carbohydrate transport and metabolism
SA0903
SA2220		conserved hypothetical protein
SA1255		PTS system, glucolse-specific enzyme II, A component
SA2363		L-lactate permease
SA0182		hypothetical protein, similar to indole-3-pyruvate decarboxylase
SA0242		alchohol dehydrogenase
SA0298	pfoR	perfringolysin O regulator protein
SA2241	sblA	putative drug transporter
SA2294	gntK	glucokinase
Fatty acid and phospholipid metabolism
SA0453	ispE	4-diphosphocytidyl-2-C-methyl-D-erythrol kinase
SA0842	fabH	3-oxoacyl-(acyl-carrier protein) synthase homologue
SA0843	fab	3-oxoacyl-[acyl-carrier-protein] synthase
SA0820	glpQ	glycerophosphoryl diester phosphodiesterase
SA1306	gpsA	glycerol-3-phosphate dehydrogenase
SA2348	crtN	squalene desaturase
SA2349	crtM	squalene synthase
SA2350	crtQ	staphyloxantin from farnesyl diphosphate: step 2/5
SA2351	crtP	staphyloxantin from farnesyl diphosphate: step 3/5
SA2352	crtO	staphyloxantin from farnesyl diphosphate: step 5/5
SA0547	mvaK1	mevalonate kinase
SA1103	uppS	undecaprenyl pyrophosphatase synthetase
SA1434		acetyl-CoA carboxylase (biotin carboxylase subunit), accC homologue
SA1945		hypothetical protein-similar to mannose-6 phosphate isomerase pmi
SA0241		4-diphosphocytidyl-2-methyl-D-erithritol synthase
SA0091	plc	1-phosphatidylinositol phosphodiesterase
Cell division
SA0469	ftsH	cell division protein, ATP-dependent metalloprotease FtsH
SA1023	ftsL	cell division protein
SA1027	div1b	cell division FtsQ
SA1028	ftsA	cell division protein
SA1029	ftsZ	cell division protein
SA1325	scpB	Segregation and condensation protein B
SA1326	scpA	Segregation and condensation protein A
SA1119	ftsk	DNA translocase FtsK
SA0276	yukA	cell division protein, putative diarrheal toxin
SA2499	gidB	glucose-inhibited cell division protein B
SA2500	gidA	glucose-inhibited cell division protein A
SA0465		hypothetical protein, similar to cell division initiation protein
SA0724		hypothetical protein, similar to cell division inhibitor
SA1021	mraZ	cell division protein MraZ
SA1034		hypothetical protein, similar to cell division protein
SA1094	gid	glucose-inhibited division protein, tRNA(uracil-5)-methyltransferase Gid
Cell wall/membrane biogenesis/cell envelope/capsule
SA0876	murE	UDP-N-acetylmuramoylalanyl-D-glutamate--2, 6-diaminopimelate ligase
SA1024	pbp1	penicillin-binding protein 1
SA1902	murA	UDP-N-acetylglucosamine 1-carboxyvinyl transferase 1
SA1561	murC	UDP-N-acetylmuramate-alanine ligase
SA1026	murD	UDP-N-acetylmuramoylalanine--D-glutamate ligase
SA1886	murF	UDP-N-acetylmuramoyltripeptide--D-alanyl-D-alanine ligase
SA1251	murG	undecaprenyl-PP-MurNAc-pentapeptide-UDPGlcNAc GlcNAc transferase
SA0997	murI	glutamate racemase
SA1926	murZ	UDP-N-acetylglucosamine 1-carboxylvinyl transferase 2
SA2057	femX	aminoacyl transferase FemX
SA1206	femA	aminoacyl transferase FemA
SA1207	femB	aminoacyl transferase FemB
SA1381	pbp3	penicillin-binding protein 3
SA0598	pbp4	penicillin binding protein 4
SA0592	tagA	teichoic acid biosynthesis protein
SA0595	tagB	teichoic acid biosynthesis protein B
SA0597	tagD	teichoic acid biosynthesis protein D
SA0594	tagG	teichoic acid translocation permease protein
SA0593	tagH	teichoic acid translocation ATP-binding protein
SA0596	tagX	teichoic acid biosynthesis protein X
SA0793	dltA	D-alanine-D-alanyl carrier protein ligase
SA0794	dltB	DltB membrane protein
SA0795	dltC	D-alanyl carrier protein
SA0796	dltD	poly D-alanine transfer protein
SA0656	nagA	probable N-acetylglucosamine-6-phosphate deacetylase
SA0527	nagB	probable glucosamine-6-phosphate isomerase
SA1965	glmM	phosphoglucosamine-mutase
SA1959	glmS	glucosamine-fructose-6-phosphate aminotransferase
SA0909	fmtA	FmtA, autolysis and methicillin resistant-related protein
SA1964	fmtB	FmtB protein, cell wall protein involved in methicillin resistance
SA1193	prmF	lysylphosphatidylglycerol synthetase
SA0702	llm/tagO	glycosyl transferase family 4
SA1283	pbp2	penicillin-binding protein 2
SA0457	glmU	bifunctional protein GlmU
SA1601	crcB1	protein CrcB homolog 1
SA0708	secA	preprotein translocase subunit
SA0493	secE	preprotein translocase subunit
SA0733	secG	probable protein-export membrane protein
SA2028	secY	preprotein translocase SecY subunit
SA1691	sgtB	glycosyl transferase
SA1105
SA0519	sdrC	fibrinogen-binding, bone sialoprotein-binding protein
SA0107	spa	Immunoblobulin G binding protein A precursor
SA0507		lysM domain protein
SA0609	sdrD	putative cell-surface protein, unkwon ligand
SA1062		bifunctional autolysin, biosynthesis and degradation of surface polysaccarides
SA1825		N-acetylmuramoyl-L-alanine amidase, family 4, biosynthesis and degradation of surface polysaccarides
SA1318	graD	similar to LMP group of surface-lacated membrane protein
SA0033	mecA	biosynthesis of murein sacculus and peptidoglycan
SA0038	mecA	penicillin binding protein 2a
SA0243	tagB	putative teichoic acid biosynthesis protein
SA0978		LPXTG-motif cell wall protein
SA2316	srtA	sortase
SA0144	cap5A	capsular polysaccharide synthesis emzyme
SA0146	cap5C	capsular polysaccharide synthesis emzyme
SA0147	cap5D	capsular polysaccharide synthesis emzyme
SA0148	cap5E	capsular polysaccharide synthesis emzyme
SA0149	cap5F	capsular polysaccharide synthesis emzyme
SA0150	cap5G	capsular polysaccharide synthesis emzyme
SA0151	cap5H	capsular polysaccharide synthesis emzyme
SA0511		putative UDP-glucose-4-epimerase
SA0126		O-antigen polymerase precursor, similar to capsular polysaccharide synthesis protein 14H
SA0127		similar to capsular polysaccharide synthesis protein 14H
SA0523		similar to poly(glycerol-phosphate) alpha-glucosyltransferase (teichoic acid biosynthesis)
SA0620		cell wall catabolic process
SA1212	opp-2D	oligopeptide tranport ATPsae
SA1898		putative SceD protein
SA2097		hypothetical protein, similar to secretory antigenprecursor SsaA
SA2442		preprotein translocase secA homolog
SA2446		similar to preprotein translocase secY
SA2455		capsular polysaccharide biosynthesis, capC
SA2456		capsular polysaccharide biosynthesis, capB
SA2457		capsular polysaccharide biosynthesis, capA
SA1025	mraY	phospho-N-acetylmuramyl-pentapeptide-transferase
SA0249	scdA	cell wall biosynthesis protein ScdA
SA1266		hypothetical protein, similar to cell wall enzyme EbsB
SA0145	cap5B	capsular polysaccaride synthesis enzyme
SA0152	capI	capsular polysaccharide synthesis emzyme, Cap5I
SA0153	capJ	capsular polysaccharide synthesis emzyme, Cap5J
SA0154	capK	capsular polysaccharide synthesis emzyme, Cap5K
SA0155	capL	capsular polysaccharide synthesis emzyme, Cap5L
SA0156	capM	capsular polysaccharide synthesis emzyme, Cap5M
SA0157	capN	capsular polysaccharide synthesis emzyme, Cap5N
SA0158	capO	capsular polysaccharide synthesis emzyme, Cap8O
SA0159	capP	capsular polysaccharide synthesis emzyme, Cap5P
Autolysis
SA0247	lrgA
SA0248	lrgB
SA0252	lrgA	holin-like protein LrgA
SA0423	sle1	N-acetylmuramoyl-L-alanine amidase
SA0253	lrgB	holin-like protein LrgB
SA0905	atl	bifunctional autolysis precursor
SA0265	lytM	peptidoglycan hydrolase
SA0263	lytM
SA2329	cidA	holin-like protein CidA
SA2328	cidB	holin-like protein CidB
SA2327	cidC	pyruvate oxydase
SA1090	lytN	LytN
SA1935	hmrA	hypothetical protein, similar to amidase (HmrA)
Biosynthesis of Cofactors
Folates and Pterines
SA1487	folC	folylpolyglutamate synthase
SA2063	moaA	molybdenum cofactor biosynthesis protein A
SA2066	moaE	molybdopterin converting factor moa (subunit 2)
Riboflavin, FMN, and FAD
SA0518	azo1	FMN-dependent DADPH, azoreducase
SA1589	ribD	riboflavin specific deaminase
SA1586	ribH	6,7-dimethyl-8-ribityllumazine synthase
SA1587	ribA	riboflavin biosynthesis protein
SA1588	ribB	riboflavin synthase alpha chain
Pyridine nucleotides
SA1729		nicotinate phosphoribosyltransferase homolog
Menaquinone(vit. K2) and ubiquinone(vit. K1)
SA1302	gerCC	heptaprenyl diphosphate syntase component II
SA1303	gerCB	menaquinone biosynthesis methyltransferase
SA0898	menB	naphtholate synthase
SA0895		similar to menaquinone-specific isochorismate synthase
SA1616		hypothetical protein
SA0897		similar to prolyl aminopeptidase (EC 3.4.11.5)
SA0896	menD	menaquionone biosynthesis protein
SA1615	menE	O-succinylbenzoic acid-coenzyme A (Co A) ligase
SA1614	menC	O-succinylbenzoic acid (OSB) synthetase
Thiamin
SA0537		thiamin biosynthetic process
SA1894	thiE	Chain B, thiamin phosphate synthase
SA1895	thiM	hydroxyethyl thiazole kinase
SA1896	thiD	phosphomethylpyrimidine kinase
folic acid
SA1072	folD	biosynthesis of folic acid
DNA metabolism
Replication, recombination, and repair
SA1055	priA	PriA, primosomal protein
SA0001	dnaA	chromosomal replication initiator protein
SA1305	hu	DNA-binding protein II
SA1508	dnaB	chromosome replication initiation/membrane attachment protein
SA0015	dnaC	replicative DNA helicase
SA1391	dnaG	DNA primase
SA0006	gyrA	DNA gyrase subunit A
SA0005	gyrB	DNA gyrase subunit B
SA1107	polC	DNA polymerase III, alpha chain PolC-type
SA0002	dnaN	DNA polymerase III, beta chain
SA0436	dnaX	DNA polymerase III gamma and tau subunits
SA0442	holB	probable DNA polymerase III, delta prime subunit
SA1720	lig	DNA ligase
SA1188	parE	topoisomerase IV subunit B
SA1189	parC	topoisomerase IV subunit A
SA2051	topB	DNA topoisomerase III TopB
SA1721	pcrA	ATP-dependent DNA helicase
SA1467	ruvB	holliday junction DNA helicase
SA1468	ruvA	holliday junction DNA helicase
SA1128	recA	RecA protein
SA1174	lexA	SOS regulatory LexA protein
SA0714	uvrA	excinuclease ABC subunit A
SA0713	uvrB	excinuclease ABC subunit B
SA1070	recG	ATP-dependent DNA helicase
SA0004	recF	DNA repair and genetic recombination protein
SA1350	recN	DNA repair protein
SA0438	recR	recombination protein
SA1137	mutS	DNA mismatch repair protein
SA1138	mutL	DNA mismatch repair protein
SA1513	polA	DNA polymerase I
SA1711	dinB	DNA polymerase IV
SA0993	uvrC	excinuclease ABC subunit C
SA0828	addA	UvrD helicase
SA1282	recU	recombination protein U precursor
SA0991	mutS2	MutS-like protein
SA0990		DNA-dependent DNA polymerase family X
SA0461	mfd	transcription-repair coupling factor
SA1181	sbcC	putative exonuclease SbcC
SA1512		DNA glycosylase; base excision repair
SA1093		DNA topoisomerase I topA homologue
SA0827		hypothetical protein-similar to ATP-dependent nuclease subunit B
SA0089		putative DNA helicase
SA1418	comEA	DNA binding and uptake protein
SA1710		exonuclease
Transcription
SA1117	pnpA	polyribonucleotide nucleotidyltransferase
SA1335	rnz	ribonuclease Z
SA0984		tRNA/rRNA methyltransferase
SA0500	rpoB	RNA polymerase beta chain
SA0501	rpoC	RNA polymerase beta-prime chain
SA2023	rpoA	DNA-directed RNA polymerase alpha chain
SA1930	rpoE	probable DNA-directed RNA polymerase delta subunit
SA0494	nusG	transcription antitermination protein
SA1109	nusA	transcription termination-antitermination factor
SA1438	greA	transcription elongation factor
SA1390	sigA	RNA polymerase sigma factor
SA1113	rbfA	ribosome-binding factor A
SA2502	rnpA	ribonuclease P protein component
SA1923	rho	transcription termination factor Rho
SA1076	rnc	RNase III
SA1569	trmB	tRNA (m7G46)- methyltransferase
Sugar metabolism and transport
SA0206	msmX	multiple sugar-binding transport ATP-binding protein
SA0214	uhpT	hexose phosphate transport protein
SA0325	glpT	glycerol-3-phosphate transporter
SA0511		uncharacterized epimerase/dehydratase
SA2473		Polysaccharide deacetylase precursor, UF
Operon lactose
SA1998	lacR	lactose phosphotransferase system repressor
SA1997	lacA	galactose-6-phosphate isomerase LacA subunit
SA1996	lacB	galactose-6-phosphate isomerase LacB subunit
SA1995	lacC	tagatose-6-phosphate kinase
SA1994	lacD	tagatose 1,6-diphosphate aldolase
SA1992	lacE	PTS system, lactose-specific IIBC component
SA1993	lacF	PTS system, lactose-specific IIA component
SA1991	lacG	6-phospho-beta-galactosidase
Operon maltose
SA1339	malR	maltose operon transcriptional repressor
SA0433		alpha, alpha-phosphotrehalase
SA0256	bglA	6-phospho-beta-glucosidase
Sugar specific PTS
SA1960	mtlF	PTS system mannitol specific IIBC component
SA1962	mtlA	PTS system, mannitol specific IIA component
SA2434		fructose-specific PTS system
SA0183	glcA	Glucose-specific PTS transporter protein, IIABC component
SA0255		PTS family glucose/glucoside (Glc) porter component IIABC
SA0237		PTS, lactose/cellobiose-specific IIB subunit
SA0655	fruA	fructose specific permease
SA0238	gatC	probable PTS galactitol-specific enzyme IIC component
SA2167	scrA	PTS system, sucrose-specific IIBC component
SA0236		Putative PTS transport system, IIA component
SA0432	treP	PTS enzyme II, phosphoenolpyruvate-dependent, trehalose-specific
Two component Systems
SA1323	srrA	staphylococcal respiratory response protein SrrA
SA1322	srrB	staphylococcal respiratory response protein SrrB
SA0017	yycF/walR	response regulator
SA0018	yycG/walK	two-component sensor histidine kinase
SA0250	lytS	two-component sensor histidine kinase
SA0251	lytR	two-component response regulator
SA0660	saeS	signal transduction histidine protein kinase
SA0661	saeR	response regulator
SA1246	arlS	histidine-protein kinase ArlS
SA1248	arlR	response regulator ArlR
SA1515	phoR	alkaline phosphatase synthesis sensor protein
SA1516	phoP	alkaline phosphatase synthesis transcriptional regulator
SA1843	agrC	accessory gene regulator C
SA1844	agrA	accessory gene regulator A
SA2179	nreC	Two component transcriptional regulator, LuxR family
SA2180	nreB	Sensor histidine kinase (O2 sensing)
SA1666	yhcR	Two component transcriptional regulator, LuxR family
SA1667	yhcS	GAF sensor signal transduction histidine kinase
SA0215		Response regulator receiver protein
SA0216		Histidine kinase internal region
SA0614	graR	Two-component response regulator
SA0615	graS	Sensor protein
SA1158		Integral membrane sensor signal transduction histidine kinase
SA1159		Two component transcriptional regulator, LuxR family
SA2151		Response regulator protein
SA2152		Sensor protein
SA2417		Sensor protein
SA2418		Response regulator protein
SA1700	vraR	two-component response regulator
SA1701	vraS	two-component sensor histidine kinase
Regulators
SA0623	sarX	HTH-type transcriptional regulator SarX
SA0641	mgrA	HTH-type transcriptional regulator MgrA
SA2089	sarR	HTH-type transcriptional regulator SarR
SA2286	sarT	HTH-type transcriptional regulator SarT
SA2287	sarU/sarH2	HTH-type transcriptional regulator SarU
SA0108	sarS/sarH1	HTH-type transcriptional regulator SarS
SA1557	ccpA	catabolite control protein A
SA2147	tcaR	TcaR transcription regulator
SA2062	sarV	HTH-type transcriptional regulator SarV
SA2174	sarZ	HTH-type transcriptional regulator SarZ
SA1337	graE	transcription regulator AraC/XylS family homolog
SA0573	sarA	staphylococcal accessory regulator A
SA1583	rot	repressor of toxins
SA1925		conserved hypothetical protein
SA2296		hypothetical protein, similar to transcriptional regulator, MerR family
SA0254		transcriptional regulator
SA0400	mec1	methcillin resistance regulatory protein
SA0904		transcriptional regulator, MarR family
SA2091		transcriptional regulator
SA2092		transcriptional regulator
SA2103		transcriptional regulator
SA2108		transcriptional regulator
SA2296		transcriptional regulator
SA2458	icaR	ica operon transcriptional regulator
SA0104		transcriptional regulator
SA0456	spoVG	regulatory protein, involved in methicilin resistance, biofilm formation and capsular polysaccharide synthesis in staphylococcus
Phage genes
SA1760		Holin, phage phi LC3 family
SA1820		Phage terminase family protein
Virulence factor/defense mechanisms/toxins
SA0383	set7	exotoxin 7
SA0384	set8	exotoxin 8
SA0385	set9	exotoxin 9
SA0386	set10	exotoxin 10
SA0387	set11	exotoxin 11
SA0388	set12	exotoxin 12
SA0389	set13	exotoxin 13
SA0404	lpl8	uncharacterized lipoprotein precursor
SA0405	lpl9	uncharacterized lipoprotein precursor
SA1233	msa	modulator of SarA
SA1267	ebhA	EbhA protein
SA1268	ebhB	Ebhb protein
SA1754		staphylococcal complement inhibitor
SA2093	sgA2	staphylococcal secretory antigen SsA2 [precursor]
SA2126	lyrA	lysostaphin resistance protein A
SA2195		Addiction module toxin, Txe/YoeB family
SA2196		Addiction module antitoxin, Axe family
SA2245		Addiction module toxin, Txe/YoeB family
SA2246		Addiction module antitoxin, Axe family
SA2290	fnbB	Fibronectin binding protein B
SA2291	fnbA	Fibronectin-binding protein A
SA2356	isaA	immunodominant antigen A precursor
SA2447	sraP	Serine-rich adhesin for platelets [precursor]
SA2295		staphyloxanthin biosynthesis protein, putative
SA0393	set15	exotoxin 15
SA1637	lukD	leukotoxin D
SA1638	lukE	leukotoxin E
SA1645	yent1	enterotoxin
SAS065	hld	delta-hemoysin, RNAIII
SA2423	clfB	clumping factor B
SA2460	icaD	intercellular adhesion protein
SA0616	vraF	ABC transporter ATP-binding protein, defense mechanism
SA0617	vraG	ABC transporter permease, defense mechanism
SA0888		ABC transporter, defense mechanism
SA0189	hsdR	type 1 restriction modification enzyme, defense mechanism
SA0222	coa	coagulase
SA1003	efb	extracellular fibinogen-binding protein
SA0746	nuc	staphylococcal nuclease
SA1007	hla	alpha-hemolysin
SA1752	hlb	beta-hemolysin
SA2208	hlgC	gamma-hemolysin component C
SA0742	clfA	fibrinogen-binding protein A, clumping factor
SA0744	ssp	ECM & plasma binding protein
SA1816	sel	extracellular enterotoxin L
SA1817	sec3	enterotoxin C
SA1642	seg	extacellular enterotoxi type G precursor
SA1643	sen	enterotoxin SeN
SA1644	yent2	enterotoxin YENT2
SA1646	sei	extracellular enterotoxin type I precursor
SA1647	sem	enterotoxin SEM
SA1648	seo	enterotoxin SeO
SA1761	sep	enterotoxin P
SA1842	agrB	accessory gene regulator A
General function prediction only
SA0077		Ser/Thre protein kinase
SA0208		maltose/maltodextrin transport permease homologue
SA0452	veg	Veg protein
SA0566		Similar to iron-binding protein
SA1011		Exotoxin
SA1341		Major facilitator superfamily MFS_1
SA1705		hypotheticall membrane protein
SA1723		TrpR like protein, YerC/YecD
SA1748		Regulatory protein GntR, HTH
SA1852	vga	ABC transporter ATP-binding protein
SA2297		GTP-pyrophosphokinase RelA/SpoT domain protein
SA2424		DNA binding: transcription regulator
SA0059	abcA	ABC transporter, ATP-binding/permease protein
SA0162	aldA	putative aldehyde dehydrogenase AldA
SA0302		probable pyrimidine nucleoside transport protein
SA2008	alsS	alpha-acetolactate synthase
SA2102		putative formate dehydrogenase
SA2394		alpha-acetolactate decarboxylase
SA2493	vraE	hypothetical protein
SA0082		Rhodanese domain protein
SA0083		Beta-lactamase-like:Rhodanese-like
SA0084		FAD-dependent pyridine nucleotide-disulphide oxidoreductase
SA0124		Sugar transferase
SA0169		Acyl-CoA dehydrogenase-like protein
SA0204	pflB	formate acetyltransferase, anaerobic
SA0205	pflA	Peptidase M23B, pyruvate formate-lyse-activating enzyme, fermentation
SA0235		Possible BglG family transcriptional antiterminator
SA0254		Transcriptional regulator, GntR family
SA0264		Penicillin amidase
SA0273		EssA precursor
SA0332		Dyp-type peroxidase family precursor
SA0334		putative Sec-independent periplasmic protein translocase
SA0337		Transcriptional regulator, XRE family
SA0339		ABC transporter, ATP-binding protein
SA0345		methylenetetrahydrofolate reductase
SA0345		methylenetetrahydrofolate reductase
SA0476		Transcriptional regulator, GntR family
SA0490		putative trmH family tRNA/rRNA methyltransferase
SA0551		Mercuric reductase homologue
SA0552		Transcriptional regulator, BadM/Rrf2 family
SA0578		Na+/H+ antiporter, MnhA component
SA0579		Na+/H+ antiporter MnhB subunit-related protein
SA0580		Na+/H+ antiporter, MnhC component, putative
SA0581		Putative Na+/H+ antiporter, MnhD component
SA0582		Na+/H+ antiporter, MnhE component, putative
SA0583		Na+/H+ antiporter, MnhF component, putative
SA0653		Transcriptional regulator, DeoR family
SA0665		Coenzyme PQQ synthesis homologue
SA0705		helicase domain protein
SA0771		NLPA lipoprotein precursor
SA0904		Transcriptional regulator, MarR family
SA1154		Aromatic amino acid beta-eliminating lyase/threonine aldolase
SA1156		ABC transporter, ATP-binding protein
SA1219		Phosphate ABC transporter, permease protein, putative
SA1220		Phosphate ABC transporter, permease protein PstC
SA1374		type II secretion system protein E
SA1416		DNA internalization-related competence protein ComEC/Rec2
SA1486		Peptidase A24A domain protein
SA1577		Cell wall surface anchor family protein
SA1595		RNA polymerase, sigma-24 subunit, ECF subfamily
SA1598		Abortive infection protein, uncharacterized
SA1683		Putative multidrug export ATP-binding/permease protein
SA1841		Hydrolase, carbon-nitrogen family
SA1897		Transcriptional regulator, TenA family
SA2007		alpha-acetolactate decarboxylase
SA2061		Major facilitator superfamily MFS_1
SA2075	narQ	protein FdhD homolog
SA2092		Transcriptional regulator, AraC family
SA2165		Transcriptional regulator, TetR family
SA2166		CorA-like Mg2+ transporter protein
SA2178		Transcriptional regulator, MerR family
SA2194		ABC transporter, substrate-binding protein
SA2205		Cation efflux family protein
SA2306		putative phospholipase/carboxylesterase
SA2308		Transcriptional regulator, MarR family
SA2311		Putative NAD(P)H nitroreductase
SA2314		ABC transporter, ATP-binding protein
SA2476		ABC transporter related
SA2484		Transcriptional regulator, PadR family
SA2492	vraD	ABC transporter
SA1703	orf1	vraSR operon
SA1702	yvqF	conserved hypothetical protein
SA2146	tcaA	teicoplanin resistance associated ptrotein
SA2145	tcaB
SA2147	tcaR
SA0341		hypothetical protein, similar to low-temperature requirement A protein
SA0824		conserved hypothetical protein
SA1235		conserved hypothetical protein
SA1452	csbD	sigmaB-controlled gene product
SA2096		conserved hypothetical protein
SA2481		conserved hypothetical protein
SA0270		secretory antigen precursor
SA0295		acid phosphatase
SA1777		hypothetical protein
SA2120		peptidase
SA2303	smpC	membrane spanning protein
SA2302	stpC	ABC transporter
Antibiotic resistance
SA0638	bacA	bacitracin-resistance protein (putative undecaprenol kinase) homologue
SA1187		antibacterial protein
SA1186		antibacterial protein
SA1970		putative multidrug resistance protein
SA1193	fmtC	oxacillin resistance related membrane protein
SA2199	fmhA	uncharacterized protein involved in methicillin resistance
SA0039	mecR	methicillin resistance regulatory protein
SA0040	mecI	methicillin resistance regulatory protein
SA2124	fosB	fosfomycin resistance protein FosB
SA2142		hypothetical protein, similar to multidrug reistance protein
SA2203		hypothetical protein, similar to multidrug reistance protein
SA2250		hypothetical protein, similar to antibiotic reistance protein
SA0115		hypothetical protein, similar to multidrug reistance efflux pump
SA0638	uppP	bacitracin resistance protein
SA0681		hypothetical protein, similar to antibiotic reistance protein
SA0702	llm	lipophilic protein affecting lysis rate and methicillin resistance level
SA1206	femA	factor essential for expression of methicillin resistance
SA1580		multidrug resistance protein homolog
SA0909	fmtA	FmtA, autolysis and methicillin resistant-related protein
Purine ribonucleotide biosynthesis
SA1073	purE	phosphoribosylaminoimidazole carboxylase, catalytic subunit
SA1074	purK	phosphoribosylaminoimidazole -succinocarboxamide synthase
SA1075	purC	phosphoribosylaminoimidazole carboxylase, ATPase subunit
SA1076	purS	phosphoribysylformylglycinamidine synthase, purS protein
SA1077	purQ	phosphoribysylformylglycinamidine synthase I
SA1078	purL	phosphoribysylformylglycinamidine synthase II
SA1079	purF	amidophosphoribosyltransferase
SA1080	purM	phosphoribosylformylglycinamidine cyclo-ligase
SA1081	purN	phosphoribosylglycinamide formyltransferase
SA1082	purH	phosphoribosylaminoimidazolecarboxamide formyltransferase/IMP cyclohydrolase
SA1083	purD	phosphoribosylamine-glycine ligase
SA1969	purB	adenylosuccinase lyase
SA0121	deoD	purine nucleoside phosphorylase
Coenzyme metabolism
SA0965	ctaB	cytochrome caa3 oxidase (assembly factor) homologue
SA1496	hemA	glutamyl-tRNA reductase
SA2186	nasF	uroporphyrin-III C-methyl transferase
Other function
SA0743	graB	similar to staphylocoagulase precursor (cell-bound form of staphylocoagulase)
SA0344	metE	5-methyltetrahydropteroyltriglutamate-homocysteine methyltransferase
SA0520	sdrD	serine-aspartate rich LPXTG-motif surface protein
SA0521	sdrE	pfam04650, YSIRK-type signal peptide
SA1725	sspB	staphopain cysteine protease
SA0309	geh	glycerol ester hydrolase; lipase
SA2006		putative MHC class II analog
SA2206	sbi	IgG-binding protein
SA2285		LPXTG-motif cell wall protein, Pls homolog
SA1984	asp23	alkaline shock protein 23
SA0772	csbD	sigmaB-controlled gene product
SA1145		hfq, an abundant, ubiquitous RNA-binding protein
SA1396	bex	GTP-binding protein Era homolog
SA1559		similar to smooth muscle caldesmon
SA1709		similar to ferritin
SA1941	dps	general stress protein 20U
SA2430	aur	zinc metalloproteinase aureolysin
SA2431	isaB	immunodominant antigen B
SA0677		similar to choline transport ATP-binding protein
SA0781		similar to 2-nitropropane dioxygenase
SA0817		similar to NADH-dependent flavin oxidoreductase
SA1164	dhoM	homoserine dehydrogenase
SA1216		similar to oligoendopeptidase
SA1545	serA	similar to soluble hydrogenase 42 kDa subunit
SA1599		similar to transaldolase
SA1655	ecsA	ABC transporter EcsA homolog
SA2324		similar to thioredoxin
SA2397		similar to pyridoxal-phosphate dependent aminotransferase
SA2467	hisH	amidotransferase HisH
SA1951	ermA	rRNA methylase Erm(A)
SA2003	hysA	hyaluronate lyase precursor
Hypothetical protein
SA1712		conserved hypothetical protein
SA2103		hypothetical protein, similar to lyt devergon expressio attenuator LytR
SA2221
SA2343
SA2149		hypothetical protein, similar to ABC transporter
SA2150		conserved hypothetical protein, ABC-type transport system
SA0101
SA0102		67-kDa myosin-crossreactive streptococcal antigen homologue
SA0114		conserved hypothetical protein
SA0221
SA0269
SA0591
SA0647
SA0694		conserved hypothetical protein
SA0750		conserved hypothetical protein
SA0914		hypothetical protein, similar to chitinase B
SA1000		similar to fibrinogen-binding protein
SA1002
SA1004		similar to fibrinogen-binding protein
SA1005
SA1017
SA1430		hypothetical protein, similar to enterotoxin A precursor
SA1476
SA1477
SA2113
SA2404
SAS016
SA0213		conserved hypothetical protein
SA0228
SA0272
SA0275
SA0886
SA0890
SA0982	srtB
SA1265		conserved hypothetical protein
SA1976		conserved hypothetical protein
SA2377		conserved hypothetical protein
SA0090
SA0274		conserved hypothetical protein
SA0278
SA0280
SA0358		conserved hypothetical protein
SA0394
SA0737
SA0738
SA0739
SA0745
SA0887		conserved hypothetical protein
SA1015		conserved hypothetical protein
SA1249		conserved hypothetical protein
SA1514
SA1617
SA1618
SA1619
SA1620
SA1640
SA1778
SA1800
SA2372
SA2373
SA2432		conserved hypothetical protein
SAS004
SAS029
SAS035
SAS037
SAS075
SA0428
SA0513		conserved hypothetical protein
SA1254		hypothetical protein
SA1990		conserved hypothetical protein
SA0841		similar to cell surface protein MapW
SA1813		similar to leukocidin LukM precursor
SA1804		hypothetical transcripitional regulator
SA1602	crcB	hypothetical protein
